# Supplementary material for: From Break-Even Point to Dynamic Regenerative Balance: A Conceptual and Quantitative Framework Based on Preclinical Rabbit Sinus Lift Data
Source: Dent J (Basel). 2025 Oct 15;13(10):469. doi: 10.3390/dj13100469 (PMC12563138; doi:10.3390/dj13100469)
Supplement: Supplementary file 1 [file dentistry-13-00469-s001.zip]

Archive with 1 entries (1 files):
- dentistry-3837336-supplementary.xlsx
