# Supplementary material for: From Break-Even Point to Dynamic Regenerative Balance: A Conceptual and Quantitative Framework Based on Preclinical Rabbit Sinus Lift Data
Source: Dent J (Basel). 2025 Oct 15;13(10):469. doi: 10.3390/dj13100469 (PMC12563138; doi:10.3390/dj13100469)
Supplement: Supplementary file 1 [file dentistry-13-00469-s001.zip › dentistry-3837336-supplementary.xlsx]

## Sheet: Foglio1
		Time 1	Time 2		BREAK-EVEN POINT
	Days	7	60		31.3514	DAYS
	Bone %	6	50		26.2162	%
	Graft %	40	10
	m-new	0.830189
	y0-new	0.188679
	m-old	-0.566038
	y0-old	43.9623
	Fill in the data in the appropriate boxes to obtain the correct results, as shown in the example.
	% Time 1: % Bone/Graft at first observation
	% Time 2: % Bone/Graft at second observation
	Time 1: Days at first observation
	Time 2: Days at second observation
